# Supplementary material for: Targeting Heme Oxygenase 2 (HO2) with TiNIR, a Theragnostic Approach for Managing Metastatic Non-Small Cell Lung Cancer
Source: Biomater Res. 2024 Apr 25;28:0026. doi: 10.34133/bmr.0026 (PMC11045274; doi:10.34133/bmr.0026)
Supplement: Supplementary 1 — Figs. S1 to S4 Movies S1 to S4 [file bmr.0026.f1.zip]

Archive with 5 entries (5 files):
- Supplementary Information.docx
- Video S1.avi
- Video S2.avi
- Video S3.avi
- Video S4.avi
